# Supplementary material for: Effects of Outdoor Rearing System on the Growth Performance and Blood Parameters of Duroc Pigs
Source: Animals (Basel). 2026 Mar 28;16(7):1040. doi: 10.3390/ani16071040 (PMC13071995; doi:10.3390/ani16071040)
Supplement: Supplementary file 1 [file animals-16-01040-s001.zip › Table S1. False Discovery Rate (FDR) calculations.xlsx]

## Sheet: Sheet1
Parameter	p-value	Rank	p-adj
LYMPH Percentage (%)	0.00076	1	0.0342
NEUT Absolute Count (#, K/µL)	0.00103	1	0.04635
Mean Corpuscular HGB Conc. (MCHC, g/dL)	0.0015	1	0.0675
Sodium (mmol/L)	0.00164	1	0.0738
EO Absolute Count (#, K/µL)	0.00554	1	0.2493
NEUT Percentage (%)	0.00569	1	0.25605
MONO Absolute Count (#, K/µL)	0.00666	1	0.2997
WBC Total Count (K/µL)	0.00671	1	0.30195
Calcium (mg/dL)	0.00951	1	0.42795
EO Percentage (%)	0.00963	1	0.43335
Triglycerides (mg/dL)	0.0108	1	0.486
Total Protein (g/dL)	0.03	1	1.35
Mean Corpuscular Volume (MCV, fL)	0.04	1	1.8
Percentage (%)	0.07	1	3.15
Percentage (%)	0.07	1	3.15
RDW-CV (%)	0.08	1	3.6
Plateletcrit (PCT) (%)	0.08	1	3.6
Albumin (g/dL)	0.08	1	3.6
Absolute Count (#, K/µL)	0.09	1	4.05
Glucose (mg/dL)	0.09	1	4.05
Magnesium (mg/dL)	0.12	1	5.4
Platelets (109/L)	0.16	1	7.2
Hemoglobin (HGB, g/dL)	0.19	1	8.55
Globulin (g/dL)	0.2	1	9
Gamma-Glutamyl Transferase (GGT, U/L)	0.23	1	10.35
Potassium (mmol/L)	0.26	1	11.7
Alkaline Phosphatase (ALP, U/L)	0.29	1	13.05
RDW-SD (fL)	0.3	1	13.5
Red Blood Cell (RBC) Count (M/µL)	0.34	1	15.3
Chloride (mmol/L)	0.45	1	20.25
Albumin/Globulin Ratio (A/G)	0.48	1	21.6
Phosphorus (mg/dL)	0.48	1	21.6
Hematocrit (HCT, %)	0.54	1	24.3
Creatine Kinase (CK, U/L)	0.55	1	24.75
Urea Nitrogen (BUN, mg/dL)	0.56	1	25.2
ADG (kg)	0.6	1	27
Spleen weight (g)	0.68	1	30.6
Absolute Count (#, K/µL)	0.69	1	31.05
Mean platelet volume (MPV) (fL)	0.75	1	33.75
Spleen weight index %	0.8	1	36
Final body weight (kg)	0.85	1	38.25
Aspartate Aminotransferase (AST, U/L)	0.85	1	38.25
Mean Corpuscular Hemoglobin (MCH, pg)	0.9	1	40.5
Creatinine (mg/dL)	0.9	1	40.5
Initial body weight (kg)	0.97	1	43.65
